# Supplementary material for: On the Use of Oxidation Induction Time as a Kinetic Parameter for Condition Monitoring and Lifetime Evaluation under Ionizing Radiation Environments
Source: Polymers (Basel). 2022 Jun 10;14(12):2357. doi: 10.3390/polym14122357 (PMC9229975; doi:10.3390/polym14122357)
Supplement: Supplementary file 1 [file polymers-14-02357-s001.zip]

Archive with 1 entries (1 files):
- polymers-1737075-supplementary.pdf
